# Supplementary material for: Phylogeny and Metabolic Potential of the Candidate Phylum SAR324
Source: Biology (Basel). 2022 Apr 14;11(4):599. doi: 10.3390/biology11040599 (PMC9031357; doi:10.3390/biology11040599)
Supplement: Supplementary file 1 [file biology-11-00599-s001.zip]

Archive with 1 entries (1 files):
- biology-1659073-supplementary.pdf
